# Supplementary material for: Phylogenetic Analysis of Grapevine Fanleaf Virus, Grapevine Virus A, and Grapevine Leafroll-Associated Virus 3 in Kazakhstan
Source: Microorganisms. 2025 Sep 12;13(9):2142. doi: 10.3390/microorganisms13092142 (PMC12472556; doi:10.3390/microorganisms13092142)
Supplement: Supplementary file 1 [file microorganisms-13-02142-s001.zip]

Archive with 1 entries (1 files):
- microorganisms-3808284-supplementary.pdf
